# Supplementary material for: Interferon-gamma-inducible protein 30 prevents IFN-γ-receptor 1 degradation to maintain PD-L1 and MHC-II levels in metastatic melanoma
Source: Cell Commun Signal. 2026 Feb 12;24:182. doi: 10.1186/s12964-026-02710-9 (PMC12998310; doi:10.1186/s12964-026-02710-9)
Supplement: Supplementary file 1 — Supplementary Material 1. [file 12964_2026_2710_MOESM1_ESM.xlsx]

## Sheet: Table_S1
Table S1. Clinicopathological characteristics of patients assessed by HTG-AI assay.
Characteristics	Melanoma patients (n = 25)
Age (median, years)	60 (43 - 76)
Gender
Male	19 (76%)
Female	6 (24%)
Ethnicity
White caucasian	25 (100%)
Stage
IIIC	21 (84%)
IV	4 (16%)

## Sheet: Table_S2
Table S2. Clinicopathological characteristics of patients assessed for multiplex immunofluorescence assays.
Characteristics	Responders (n = 6)	Non-responders (n = 6)
Age (median, years)	63 (52 - 76)	54.5 (43 - 72)
Gender
Male	4 (66.7%)	2 (33.3%)
Female	2 (33.3%)	4 (66.7%)
Ethnicity
White caucasian	6 (100%)	6 (100%)
Stage
IIIC	4 (66.7%)	4 (66.7%)
IV	2 (33.3%)	2 (33.3%)
ICI treatment
Nivolumab	2 (33.3%)	4 (66.7%)
Pembrolizumab	4 (66.7%)	2 (33.3%)

## Sheet: Table_S3
Table S3. List of antibodies and dilutions utilized for morphological markers in Indirect Immnofluorescence and Western blot.
Western blot
Reagents name	Class	Type	Dilution	Catalog no.	Supplier	Fluorophore wavelength
IFI30	IgG	Rabbit monoclonal	1:5000	#703502	Thermo Fisher Scientific	-
PD-L1	IgG	Rabbit monoclonal	1:1000	#13684	Cell Signaling Technology	-
pSTAT1	IgG	Rabbit monoclonal	1:1000	#9167	Cell Signaling Technology	-
STAT1	IgG	Rabbit polyclonal	1:1000	#9172	Cell Signaling Technology	-
pSTAT3	IgG	Rabbit monoclonal	1:2000	#9145	Cell Signaling Technology	-
STAT3	IgG	Mouse monoclonal	1:1000	#9139	Cell Signaling Technology	-
pJAK1	IgG	Rabbit polyclonal	1:1000	#3331	Cell Signaling Technology	-
JAK1	IgG	Rabbit monoclonal	1:1000	#3344	Cell Signaling Technology	-
pJAK2	IgG	Rabbit polyclonal	1:1000	#3771	Cell Signaling Technology	-
JAK2	IgG	Rabbit monoclonal	1:1000	#3230	Cell Signaling Technology	-
IL-6RA	IgG	Rabbit monoclonal	1:1000	#39837	Cell Signaling Technology	-
IL-6RB	IgG	Mouse monoclonal	1:1000	67766-1-Ig	Proteintech
EGFR	IgG	Rabbit monoclonal	1:1000	#4267S	Cell Signaling Technology	-
IFNGR1	IgG	Rabbit polyclonal	1:1000	10808-1-AP	Proteintech	-
IFNGR2	IgG	Rabbit polyclonal	1:1000	10266-1-AP	Proteintech	-
IRF1	IgG	Rabbit monoclonal	1:1000	#8478	Cell Signaling Technology	-
CMTM6	IgG	Rabbit monoclonal	1:1000	#90329	Cell Signaling Technology	-
HIP1R	IgG	Rabbit polyclonal	1:2000	16814-1-AP	Proteintech	-
CTSL	IgG	Rabbit polyclonal	1:1000	#71298	Cell Signaling Technology	-
CTSS	IgG	Rabbit polyclonal	1:1000	27538-1-AP	Proteintech	-
HLA-DR	IgG	Mouse monoclonal	1:1000	sc-53319	Santa cruz Biotechnology	-
Rab5	IgG	Rabbit monoclonal	1:1000	#3547	Cell Signaling Technology	-
Rab7	IgG	Rabbit monoclonal	1:1000	#9367	Cell Signaling Technology	-
Rab11	IgG	Rabbit monoclonal	1:1000	#5589	Cell Signaling Technology	-
Lamin B1	IgG	Rabbit monoclonal	1:1000	#12586	Cell Signaling Technology	-
α/β-Tubulin	IgG	Rabbit polyclonal	1:1000	#2148	Cell Signaling Technology	-
β-actin	IgG	Mouse polyclonal	1:10000	A5441	Sigma-Aldrich	-
Secondary mouse	IgG	Horse polyclonal	1:5000	#7076P2	Cell Signaling Technology	-
Secondary rabbit	IgG	Goat polyclonal	1:5000	#7074P2	Cell Signaling Technology	-
Immunoprecipitation
Reagents name	Class	Type	Dilution	Catalog no.	Supplier	Fluorophore wavelength
PD-L1	IgG	Mouse monoclonal	1:200	#29122	Cell Signaling Technology	-
Rab11	IgG	Rabbit monoclonal	1:1000	#5589	Cell Signaling Technology	-
Indirect Immunofluorescence
Reagents name	Class	Type	Dilution	Catalog no.	Supplier	Fluorophore wavelength
IFI30	IgG	Rabbit monoclonal	1:200	#703502	Thermo Fisher Scientific	-
IFI30	IgG	Mouse monoclonal	1:200	sc-393507	Santa cruz Biotechnology	-
PD-L1	IgG	Rabbit monoclonal	1:200	#13684	Cell Signaling Technology	-
PD-L1	IgG	Mouse monoclonal	1:200	#29122	Cell Signaling Technology	-
Rab5	IgG	Rabbit monoclonal	1:200	#3547	Cell Signaling Technology	-
Rab7	IgG	Rabbit monoclonal	1:200	#9367	Cell Signaling Technology	-
Rab11	IgG	Rabbit monoclonal	1:200	#5589	Cell Signaling Technology	-
DAPI	-	-	1:1000	62248	Thermo Fisher
Secondary mouse	IgG	Goat polyclonal	1:600	115-546-146	Jackson ImmunoResearch	488
Secondary rabbit	IgG	Goat polyclonal	1:600	111-165-003	Jackson ImmunoResearch	Cy3
Reagents name	Source	Identifier
Chemicals, Peptides, and Recombinant Proteins
Chloroquine	Millipore Sigma	Cat# C6628
Cyclohexidimide	Millipore Sigma	Cat# C7698
IFN-gamma	Novus Biologicals	Cat# NBP2-34992
Commercial Assays
CellTiter-Glo Luminescent Cell Viability Assay	Promega	Cat# G7572
JetPRIME Transfection Reagent	VWR	Cat# 89129-924
PierceTM BCA Protein Assay Kit	Life Technologies	Cat# 23227
Nuclear Extract Kit	Active motif	Cat# 40010
ZR-Duet DNA/RNA MiniPrep kit	Zymo Research	Cat# D7001
Oligonucleotides
ON-TARGETplus Human IFI30 siRNA	Dharmacon	Cat# L-019065-00-0005
ON-TARGETplus Human IFNGR1 siRNA	Dharmacon	Cat# L-011057-00-0005
ON-TARGETplus Human CTSL siRNA	Dharmacon	Cat# L-005841-00-0005
ON-TARGETplus Non-targeting pool siRNA	Dharmacon	Cat# D-001810-10-05
Software and Algorithms
ImageJ	NIH	https://imagej.nih.gov/ij/
GraphPad Prism 7	GraphPad Software	www.graphpad.com
Adobe Illustrator	Adobe	www.adobe.com
inForm 2.6.0	Perkin Elmer	www.perkinelmer.com
Mantra Snap 1.05	Perkin Elmer	www.perkinelmer.com
CorelDraw18	CorelDraw	www.coreldraw.com

## Sheet: Table_S4
Table S4. List of Abs and dilutions utilized for muliplex immunofluorescence using Opal Manual Kit
Panel 1
Staining order	Ab name	Class	Type	Dilution	Ab incubation time	Cat #	Supplier	AR	Secondary Ab	Secondary Ab incubation time	Opal Fluorophore	Opal (TSA) dilution	Opal TSA inubation time	TSA Catalog N.
1	MART1	IgG	Mouse monoclonal	1:200	1 hr	NBP2-46603	Novus Biologicals	AR buffer	Ms Ra	10 min	540	1:150	10 min	FP1494A
2	IFI30	IgG	Rabbit monoclonal	1:200	1 hr	#703502	Thermo Fisher Scientific	AR buffer	Ms Ra	10 min	650	1:150	10 min	FP1496A
3	PD-L1	IgG	Rabbit monoclonal	1:200	1 hr	#13684	Cell Signaling Technology	AR buffer	Ms Ra	10 min	570	1:150	10 min	FP1488A
4	CD8	IgG	Mouse monoclonal	1:200	1 hr	#70306	Cell Signaling Technology	AR buffer	Ms Ra	10 min	620	1:150	10 min	FP1495A
5	DAPI	-	-	1:1000	5 min	62248	ThermoFisher	AR buffer	-	-	-	-	-	-
Panel 2
Staining order	Ab name	Class	Type	Dilution	Ab incubation time	Cat #	Supplier	AR	Secondary Ab	Secondary Ab incubation time	Opal Fluorophore	Opal (TSA) dilution	Opal TSA inubation time	TSA Catalog N.
1	MART1	IgG	Mouse monoclonal	1:200	1 hr	NBP2-46603	Novus Biologicals	AR buffer	Ms Ra	10 min	540	1:150	10 min	FP1494A
2	IFI30	IgG	Rabbit monoclonal	1:200	1 hr	#703502	Thermo Fisher Scientific	AR buffer	Ms Ra	10 min	650	1:150	10 min	FP1496A
3	HLADR	IgG	Mouse monoclonal	1:1000	1 hr	sc-53319	Santa cruz Biotechnology	AR buffer	Ms Ra	10 min	570	1:150	10 min	FP1488A
4	CD4	IgG	Rabit monoclonal	1:200	1 hr	#25229	Cell Signaling Technology	AR buffer	Ms Ra	10 min	620	1:150	10 min	FP1495A
5	DAPI	-	-	1:1000	5 min	62248	ThermoFisher	AR buffer	-	-	-	-	-	-
Ab Antibody
DAPI 4′,6-Diamidino-2-phenylindole dihydrochloride
AR Antigen retrieval
Ms Rb Mouse Rabbit
TSA Tyramide signal amplification

## Sheet: Table_S5
Table S5. List of primer sequences (5'-3') for qRT-PCR
Gene name	Forward (5'-3')	Reverse (5'-3')
IFI30	TCACCGTCAATGGGAAACC	GGCCATCACTTGAAGCAAAC
PD-L1	GGTAATTCTGGGAGCCATCTTAT	GTCTCCTCCAAATGTGTATCACT
IFNGR1	CAAGTCCTTGATCTCTGTGGTAA	TTCCTGGATTGTCTTCGGTATG
IFNGR2	TACACAGATCACAGCAACAGAG	CCGACAGTCACATTCCGATAG
CTSL	GGAGACATGACCAGTGAAGAAT	CGTAGCCTTTCTCTCTCCAATC
CTSS	GTGCTGCCACATGTTCAAAG	GGTTCATAGTAGACACCACTTCTG
SDHA (reference gene)	TCAGCATGCAGAAGTCAAT	GAACGTCTTCAGGTGCTTT
qRT-PCR Reverse transcription-quantitative polymerase chain reaction

## Sheet: Table_S6
Table S6. DEGs in LNM- vs LNM+ using targeted RNA-Seq.
Gene	Log2FC	Adjusted p-value
MPZ	6.85711	1.16879e-12
RXRG	5.41414	1.20793e-06
S100B	4.58976	9.34564e-11
OLR1	4.28318	4.93558e-05
COL1A1	4.23573	5.5338e-11
FCGR1A	3.82273	8.56751e-09
FN1	3.79701	9.94894e-10
PLP1	3.52482	2.79966e-07
SPP1	3.20163	9.71299e-06
LGALS3BP	2.85599	2.323e-10
DUSP4	2.73985	1.40398e-06
ERBB3	2.71589	2.8301e-05
IL1RAP	2.69153	5.43415e-06
MIF	2.67129	3.91775e-07
TIMP1	2.62059	7.09176e-08
BIRC7	2.52607	3.66657e-05
SGK1	2.42761	1.31555e-06
LGALS3	2.42761	3.59449e-08
BUB1B	2.42223	3.91775e-07
GMPR	2.40054	0.0013
LAMP2	2.38128	8.41523e-07
WARS	2.36177	1.81427e-05
IFI6	2.34199	2.14105e-06
CCND1	2.32769	1.77591e-06
ITGAE	2.27798	0.00060303
ANXA5	2.26003	9.11176e-07
PKM	2.22342	3.91775e-07
PADI2	2.20789	0.00060639
ENO1	2.19219	1.49895e-06
CD59	2.16027	1.26525e-06
MMP2	2.16027	1.52682e-06
SOX4	2.12433	0.0011
ITGA2	2.11103	2.61591e-05
GPI	2.08406	9.34182e-05
PGK1	2.0635	8.1769e-05
ANXA2	2.04963	4.92062e-06
SERPINE1	2.03914	0.004
CXCL10	1.99277	0.00026793
PMP22	1.94486	2.61591e-05
CXCL9	1.93357	0.000789451
CDK2	1.9222	2.26803e-05
CTSD	1.90689	6.33866e-06
CTNNB1	1.8953	3.58639e-05
LTBR	1.8953	9.11176e-07
STXBP1	1.87184	0.0012
ITGB8	1.852	0.0015
HSPB1	1.848	7.32705e-05
TIMP2	1.82782	1.94433e-05
POLR1C	1.81967	0.000469856
LRP1	1.81147	7.33993e-05
PRKAR1A	1.80735	0.000495044
ATP6V0C	1.80323	4.2372e-05
RAC1	1.79909	2.26803e-05
SLC3A2	1.78241	1.93773e-06
HMGA1	1.75275	0.000398217
CAV1	1.74846	0.0012
GSTP1	1.73552	3.78508e-06
SPRY4	1.72247	0.000527344
UBE2S	1.72247	3.18926e-05
HSP90AB1	1.70929	2.60021e-05
VEGFA	1.70487	0.0081
LY6E	1.69599	2.09534e-06
MCM2	1.69599	6.62103e-07
ST3GAL5	1.69153	0.0011
C3	1.67807	0.000510448
IFI27	1.67807	0.000178091
NUPR1	1.66448	0.00020055
LYST	1.65535	0.000385837
PYGL	1.65535	0.0044
HPRT1	1.65076	8.22863e-05
EIF3B	1.64616	0.000118609
F2R	1.64155	2.61591e-05
SCAMP3	1.63691	2.64684e-05
SLC7A5	1.63227	0.000449179
CDK4	1.62761	5.48324e-06
MAGED1	1.61824	0.000228566
EIF3C_EIF3CL	1.60407	0.00024866
NAMPT	1.59932	0.000720805
CXCL8	1.59932	0.0108
PTK2	1.58496	8.12882e-06
SERPINH1	1.57531	0.0011
AP1S1	1.57531	6.16225e-05
TTYH3	1.55582	0.000100719
CD9	1.5509	0.0034
ANXA1	1.53107	0.000940437
STAT1	1.52607	9.28813e-05
CYP27A1	1.52607	2.61591e-05
AHSA1	1.51602	0.000183568
TXN	1.49057	2.26803e-05
AKT1	1.49057	0.000661686
TRAF4	1.49057	9.53716e-06
CDKN2C	1.49057	6.07837e-05
CD81	1.47508	0.000339118
PRDX5	1.4489	1.89011e-06
ITPR3	1.44361	0.0042
APOE	1.43829	0.0022
IFI30	1.43829	0.00026793
EIF4EBP1	1.43829	0.000339118
VMP1	1.41143	0.000271183
ATP5F1B	1.38957	2.62061e-05
MST1	1.38405	0.0039
TSG101	1.36737	3.35947e-05
HIST1H3H	1.35614	0.000339118
IFI16	1.34483	0.000289016
SQSTM1	1.34483	0.000112504
HEXB	1.34483	1.50703e-05
GTF2H4	1.34483	0.000206491
CTSZ	1.33914	1.57944e-05
ICAM5	1.33914	0.0056
RCAN1	1.33342	0.000920072
YWHAE	1.32769	8.39768e-05
CTSA	1.32769	1.19976e-05
SYNGR1	1.32769	0.006
RIPK2	1.32769	4.2372e-05
MAP4K4	1.32193	0.0025
PCGF2	1.31034	0.000167775
XBP1	1.30451	0.0141
HIST1H4H	1.30451	3.35947e-05
AP2M1	1.29278	4.46894e-05
GSTO1	1.28688	0.000165616
TAX1BP1	1.28096	0.000126897
NARS	1.28096	0.000430043
STAT2	1.28096	2.61591e-05
ACSL3	1.28096	0.0013
CYC1	1.28096	4.40112e-06
ELAVL1	1.27501	2.62061e-05
CSNK2B	1.26903	0.0012
TUBB4A	1.26903	0.0049
DAP	1.25701	0.00031246
HIST1H2BK_H2BFS	1.25096	1.10842e-05
FBXO7	1.25096	8.63275e-05
DDX41	1.25096	0.000398217
MSTO1	1.25096	0.000411981
CD44	1.23879	0.0013
IFI44	1.23879	0.0099
GBP1	1.23266	0.0035
CDK6	1.22651	0.000786544
DVL2	1.22651	0.000209607
TFRC	1.22033	0.0014
CTSL	1.21412	0.0011
FIGNL1	1.21412	0.0043
NEAT1	1.20789	0.0017
HSP90B1	1.20789	0.0027
NFKBIB	1.20163	1.2233e-05
UBB	1.19535	7.56583e-05
RRM2	1.19535	0.000235705
TUBB	1.18903	0.00020055
HSPA5	1.18903	0.00097447
CD276	1.18903	0.000254234
YWHAH	1.18269	1.34024e-05
TSC2	1.18269	0.002
BST2	1.17632	0.0068
KPNA2	1.17632	0.000661686
TRIB3	1.17632	0.0042
ARF1	1.1635	0.000183568
KIT	1.1635	0.0188
TGFBR1	1.15704	0.0017
ZEB2	1.15056	0.0041
CCNB1	1.14405	0.000493869
TNC	1.1375	0.0035
SMARCA4	1.1375	0.000940437
EZH2	1.1375	5.93532e-06
DNMT1	1.13093	2.03376e-05
HSPA8	1.12433	0.000510448
SNRPD2	1.12433	0.0019
CD151	1.12433	0.0025
SERPINF1	1.1177	0.0053
C1QBP	1.11103	0.0032
HIST1H2BF	1.11103	0.0015
LSM4	1.11103	0.000238021
RRP1B	1.11103	0.000401165
ITGA6	1.10434	0.0114
CDKN1A	1.10434	0.0213
ISG15	1.10434	0.0095
MSN	1.09761	0.0017
HIST1H2AE	1.09085	0.0023
MAP3K7	1.09085	0.000728367
PRDX6	1.08406	0.0025
TAP1	1.08406	0.0138
HIST1H3G	1.08406	0.0043
TRIB1	1.08406	0.000779004
ITGB1	1.07724	0.0013
SCD	1.07724	0.0034
MAP2K2	1.07724	0.000254234
UTP14A	1.07724	0.0034
HLA-C	1.07039	0.0285
PCLAF	1.07039	0.000321312
PRKDC	1.0635	0.000493869
MXD3	1.0635	0.0035
OAZ1	1.05658	0.000206491
HIST1H4E	1.05658	0.000527344
GRN	1.05658	0.000991798
CHD4	1.05658	0.000510448
SKP1	1.04963	0.000697346
APP	1.04963	0.0332
NUSAP1	1.04963	0.000194707
IRS2	1.04264	0.0169
ACTL6A	1.04264	0.0054
ACLY	1.03562	0.0012
SHC1	1.02857	0.0144
TXNDC5	1.02148	0.0297
SERPING1	1.02148	0.0194
PLD3	1.02148	0.000340985
A2M	1.02148	0.0105
ATP6V0A1	1.02148	0.000880446
AAMP	1.01436	0.0015
PIK3R2	1.01436	0.003
TRIP6	1.01436	0.0047
GPX4	1.0072	0.000992563
CARM1	1.0072	0.0029
BIRC5	1.0072	0.000786663
CTNND1	1	0.002
TRPT1	1	0.00012327
CFP	-1.01436	0.0036
IL7R	-1.0635	0.0227
SIGLEC1	-1.11103	0.0034
DUSP1	-1.1177	0.000684454
EGR1	-1.1635	0.003
BLK	-1.18903	0.0047
PTGS2	-1.22033	0.000527344
ZBTB16	-1.37851	1.03338e-05
LIFR	-1.40599	9.11176e-07
ADIPOQ	-1.41143	2.29037e-07
CAVIN2	-1.51096	9.34564e-11
MARCO	-1.65992	1.31555e-06
FABP4	-1.73985	3.77356e-06
CXCL2	-1.87184	8.27259e-09
CCL14	-1.89142	3.59449e-08
CD209	-2.15381	9.34564e-11

## Sheet: Table S7
Table S7. DEGs in metastatic melanoma cells obtained from PRJEB23709 after CODEFACs deconvolution analysis.
Gene	Log2FC	Adjusted p-value
SNORA73B	27.4482	5.66e-55
RMRP	22.7589	5.72e-50
SNORA63	19.7906	1.11e-75
SCARNA10	19.3541	1.34e-75
RPL21P28	18.1689	5.97e-68
SCARNA7	18.14	2.06e-58
RPL17	17.7706	1.25e-67
RPS4X	17.7164	2.16e-61
SCARNA5	17.5584	3.84e-74
HNRNPA1P10	16.8756	1.01e-69
RPL32	16.6998	1.67e-71
HNRNPA1	16.6776	1.65e-68
RPS10	16.5146	9.65e-68
RPL26	16.4944	1.89e-63
SCARNA2	16.3295	3.7e-43
SNORA74A	16.216	1.52e-35
RPL35A	16.0621	2.39e-52
SNORD17	16.0505	2.77e-31
MIR1248	15.9736	3.89e-36
SNORD97	15.9709	3.92e-21
SNORD15B	15.7066	1.72e-23
SNORA22	15.6216	9.82e-37
SNORA48	15.466	6.75e-19
RPL13AP5	15.3437	1.29e-66
SNORA53	15.3063	2.96e-48
EEF1G	15.2118	2.17e-58
SNORA81	14.9727	2.03e-30
TUBA1B	14.9294	4.14e-50
RPL36A	14.1486	6.37e-59
SCARNA13	14.0813	1.46e-64
SNORA74B	14.0214	1.22e-40
SNORA49	13.9201	2.88e-24
SNORA21	13.8507	5.01e-38
SNORA5A	13.838	7.26e-22
TMSB10	13.7322	2.53e-60
SCARNA12	13.4962	1.88e-38
SNORD116-16	13.4675	0.00325812
HIST1H2BC	13.4318	6.51e-43
SNORA23	13.368	9.75e-46
SNORD89	13.3275	1.75e-34
SNORA71D	13.3113	0.000279263
SNORD116-21	13.2766	7.31e-15
SNORA24	13.2443	1.27e-15
NPIPA1	13.0596	1.43e-36
RPL41	13.0339	5.09e-49
SNORA12	13.0058	3.44e-33
TYROBP	12.8881	8.61e-24
SNORA70	12.7313	1.5e-30
RPS28	12.7072	7.75e-36
SNORA6	12.6952	1e-30
CD99	12.682	2.85e-38
SNORD116-24	12.6158	0.0449081
SNORD116-22	12.6014	0.00244878
SNORD116-20	12.5751	0.0130791
SCARNA9	12.5722	1.23e-39
SNORD15A	12.5646	7.64e-20
SNORA67	12.4184	2.16e-23
IFITM3	12.3973	1.23e-26
KRTCAP2	12.3739	1.52e-53
SNORA7B	12.3208	4.93e-53
SNORA7A	12.2617	7.86e-41
MATR3	12.2483	4.98e-87
SNORD116-14	12.1951	0.000145741
NME1-NME2	12.1909	2.35e-40
CAPN3	12.1475	0.00534613
SNORD116-6	12.1298	0.00781233
SCARNA6	12.0705	4.45e-21
SNORA8	12.0668	9.72e-26
EIF4A1	12.0568	2.67e-78
COL3A1	12.0512	5.31e-51
EIF4G1	12.038	7.21e-61
MLANA	11.9994	6.81e-06
SCARNA17	11.9771	1.54e-32
RPL9	11.9754	2.63e-79
SNORA11	11.9675	6.29e-09
RPL21	11.9183	2.2e-73
RPL15	11.8836	1.3e-44
S100A11	11.8745	1.23e-38
EDF1	11.8307	1.22e-47
SCARNA16	11.8034	5e-19
SNORA51	11.7854	1.35e-23
SNURF	11.7813	2.8e-45
CD68	11.75	8.22e-21
SNORD116-17	11.6797	1.69e-25
SNORD116-19	11.6797	1.69e-25
SNORA14B	11.6623	1.95e-08
CALM2	11.655	9.24e-67
SNORA62	11.6512	4.66e-12
SNORA37	11.6086	6.08e-37
PRELID1	11.6008	1.73e-53
SCARNA1	11.5818	3.31e-05
SNORD116-18	11.5688	0.0046953
MIR4709	11.5668	4.44e-43
SNORA57	11.5651	2.63e-19
NOMO1	11.5194	3.1e-45
OAZ1	11.5042	6.64e-60
SLC25A6	11.4981	1.17e-35
HIST1H2AL	11.487	1.11e-17
NME1	11.4755	2.03e-37
HIST1H2AM	11.4503	1.67e-26
HLA-B	11.4463	5.77e-07
MDH1	11.4358	1.97e-61
PET100	11.4242	2.63e-67
TMA7	11.4007	1.37e-46
NEDD8	11.3983	2.41e-66
TIMP1	11.3836	8.23e-60
PRPF6	11.3815	7.44e-53
PSMA6	11.3439	9.37e-52
MIR612	11.3416	3.76e-47
SNORA26	11.2911	3.58e-22
MIR3911	11.2798	7.88e-12
MIR6516	11.2621	2.92e-14
SNORD104	11.226	8.15e-33
HIST1H1C	11.2217	3.14e-34
PA2G4	11.2125	5.4e-64
HIST2H2BF	11.1661	1.62e-32
SNORA80E	11.158	2.25e-13
PILRB	11.1412	6.6e-46
SNORA52	11.1301	0.00272885
BSCL2	11.1247	4.36e-82
GABARAP	11.1168	4.93e-53
OS9	11.0979	3.48e-40
LUC7L2	11.0839	1.55e-20
HIST1H2BF	11.0799	3.65e-19
KRT6C	11.0792	1.66e-55
PSMA3	11.0713	4.41e-44
ETFB	11.067	3.98e-32
SNORA71A	11.0614	0.0419256
SNORA10	11.052	5.14e-12
TMX2	11.0509	4.2e-36
RNASEK	11.0502	1.44e-40
PSMD2	11.0473	7.31e-37
ACTA2-AS1	11.046	3.28e-41
AP2M1	11.0417	4.19e-49
MIF	11.0402	1.69e-42
MIA2	11.0343	2.84e-54
SNORA32	11.0292	4.9e-79
NGRN	10.988	9.57e-42
WIPI1	10.9749	2.24e-14
PRR13	10.9596	6.06e-49
ANKRD36BP1	10.9547	1.38e-31
MIR1282	10.9217	6.59e-36
SNORA55	10.917	1.84e-20
DIABLO	10.9154	4.5e-60
ZEB2-AS1	10.8916	3.29e-34
HIST1H2AK	10.891	2.8e-34
EVI2B	10.8768	1.06e-13
FLG	10.8679	9.8e-31
PHB	10.8669	4.15e-37
GOSR2	10.8611	1.73e-38
POLR2J3	10.8466	4.42e-39
SNORA68	10.8402	4.73e-05
NUP62	10.8328	1.81e-53
SARNP	10.8311	2.02e-52
TOMM6	10.8084	8.35e-77
NUCB1-AS1	10.8068	2.12e-40
TXNDC5	10.7966	8.19e-33
SPDYE1	10.7955	2.96e-19
VKORC1	10.7923	1.7e-46
SNORD1C	10.7909	1.95e-14
SNORA16A	10.7805	2.18e-05
SNORA64	10.7259	1.36e-16
TAS2R30	10.7203	2.25e-23
HIST1H3C	10.7177	3.02e-12
NDUFV2	10.7077	1.1e-47
SNORA25	10.7037	2.2e-13
SLTM	10.6989	1.88e-39
SMARCC2	10.6452	3.77e-39
PCBP1	10.6449	9.44e-44
FKBP1A	10.6425	9.83e-35
ANKHD1-EIF4EBP3	10.6156	9.79e-34
SNORD44	10.6103	9.47e-19
HIST1H2AH	10.5865	9.06e-31
S100A1	10.5858	8.76e-23
SP110	10.5827	4.96e-18
SNORD33	10.58	0.0427938
SNORA20	10.569	0.00952235
HSPE1	10.5652	9.81e-32
NDUFB8	10.5518	1.63e-45
PSMA2	10.5501	1.18e-71
MIR6501	10.5428	1.37e-26
KDELR2	10.5293	1.77e-53
SNORD45A	10.5085	1.16e-09
LYZ	10.5005	8.9e-06
TMBIM1	10.4565	2.45e-28
NTAN1	10.4541	1.49e-34
CDK2	10.4289	0.00219893
COX8A	10.4271	1.7e-44
SNORD100	10.406	1.93e-19
SDHD	10.4003	1.39e-37
RPPH1	10.3992	1.52e-13
HLA-DRB5	10.3712	5.73e-34
SNORD2	10.3706	4.98e-37
IFI30	10.3616	7.52e-57
SCARNA8	10.3595	0.000639438
MT1X	10.3523	3.76e-21
HLA-DQA1	10.3491	1.37e-34
MIR635	10.3475	7.11e-25
MIA	10.3306	1.51e-17
UTP14A	10.3252	3.37e-42
PARP4	10.3154	5.71e-40
PCBP2-OT1	10.3052	4.26e-22
DDX47	10.3051	6.35e-47
SNORA4	10.2982	1.85e-27
SPDYE2	10.2688	4.44e-24
SPDYE2B	10.2688	4.44e-24
AGAP5	10.2632	1.8e-40
POMZP3	10.2601	1.29e-50
HIST1H2AD	10.2576	5.86e-21
RNU4ATAC	10.2543	4.25e-07
SNORD96A	10.2527	6.16e-31
MIR3661	10.2378	2.05e-28
ZNF587B	10.2353	1.17e-26
ERLEC1	10.2233	3.54e-54
ZNF506	10.2217	2.9e-61
SNORA65	10.2178	0.00376142
SNORD116-3	10.2137	6.4e-09
SNORD116-9	10.2137	6.4e-09
HBB	10.2013	3.59e-24
SPECC1L-ADORA2A	10.2007	1.52e-60
SNORD58B	10.1941	2.43e-44
ACP5	10.192	1.42e-29
TMBIM4	10.1795	7.14e-21
PGAM2	10.177	7.43e-23
TOMM5	10.1699	3.4e-51
SDHAF2	10.1688	1.84e-58
SNORD8	10.1644	4.24e-10
RNASEH2A	10.1608	8.5e-27
FKBP11	10.1579	4.06e-25
TAS2R31	10.151	1.76e-37
UFC1	10.1461	5.52e-60
MIR1181	10.1436	1.05e-27
IFITM1	10.142	4.41e-08
GRINA	10.1248	1.62e-40
NDUFA9	10.1194	4.17e-39
MIR3652	10.1192	1.13e-36
STAG3L5P	10.1108	6.1e-27
PPP2CA	10.1088	4.82e-46
SCARNA21	10.1029	9.19e-37
EIF2A	10.1004	4.88e-35
SNORA18	10.099	0.00605941
SNORD86	10.0873	7.77e-26
SNORD62A	10.0859	1.13e-27
SNORD62B	10.0859	1.13e-27
NDUFA11	10.0762	1.99e-52
HNRNPUL2	10.071	1.61e-49
HIST1H4E	10.0605	8.85e-36
HIST1H2BO	10.0598	6.81e-18
CKLF	10.0562	1.32e-66
H3F3AP4	10.052	6.06e-31
MIR3655	10.0504	3.59e-32
ZNF841	10.0126	3.58e-22
HBA2	10.0115	2.82e-06
POSTN	10.0048	4.23e-10
TERC	9.99065	8.39e-13
RNF13	9.98964	3.22e-27
RNASE1	9.98587	3.11e-26
SNORA72	9.96432	0.000909262
RPS24	9.9626	7.35e-66
RPL39	9.95205	2.87e-55
RPGR	9.94655	8.83e-23
ANKHD1	9.94593	6.38e-34
KRT1	9.94374	3.96e-06
BLOC1S1	9.94048	7.49e-12
SNW1	9.9367	8.34e-52
TMEM14B	9.92396	1.77e-29
TIA1	9.91767	1.34e-45
ZNF700	9.91461	1.74e-43
SNORA61	9.90463	0.024664
GABARAPL2	9.90292	9.72e-56
PRKAG1	9.90021	4.55e-37
SMC4	9.89883	4.07e-46
FCGR2C	9.89518	4.19e-10
EID1	9.88947	1.64e-24
CYP51A1	9.85739	1.11e-36
IFT80	9.83919	9.39e-32
HIST1H2AJ	9.8244	5.62e-06
PMS2P9	9.81041	3.74e-16
RPS27	9.80847	1.16e-45
ATP6V0C	9.8077	1.31e-44
SNORD5	9.79236	2.3e-19
BTBD1	9.7683	6.69e-49
FNIP1	9.76549	2.41e-36
SRP19	9.76	6.93e-40
GPSM2	9.75562	1.68e-26
SNORD94	9.74619	0.0040388
SOX10	9.74569	2e-38
SNORD45C	9.73968	4.46e-29
HIST2H2AC	9.72766	2.35e-56
SNORD32A	9.72246	0.00518585
SNORD64	9.72119	1.16e-20
TARDBP	9.71708	8.91e-51
SNORD56	9.71655	4.85e-31
PRAME	9.70792	1.79e-50
SNORD36A	9.69141	9.62e-18
HIST1H2AI	9.68911	1.52e-13
WTAP	9.68873	9.31e-22
SNORD116-5	9.66337	2.17e-15
SNORD116-7	9.66337	2.17e-15
BOLA2B	9.65585	7.16e-32
BOLA2	9.65391	4.27e-27
MIR6506	9.65159	2.35e-52
IGLL5	9.64947	2.5e-11
SERF2	9.64447	5.41e-30
SNORD10	9.6342	1.07e-05
MITD1	9.62836	6.73e-29
YIPF3	9.62675	1.42e-40
WDR83OS	9.61833	7.03e-33
SDHAP2	9.61488	7.67e-27
NDUFA13	9.61368	3.67e-49
MYL9	9.61051	9.59e-08
HIST1H4B	9.60999	2e-19
HRNR	9.60705	0.00221147
SRPX	9.60492	2.97e-36
TBC1D3E	9.59961	4.03e-18
TBC1D3K	9.59679	3.96e-18
TIMP3	9.58685	4.31e-22
TBC1D3L	9.58462	3.92e-18
RAPGEF6	9.58256	5.54e-37
ZBED6	9.57677	1.47e-36
TUBB3	9.57627	1.05e-11
AARSD1	9.5747	7.1e-46
SNORD26	9.56732	1.64e-09
TBC1D3C	9.56424	4.01e-18
JKAMP	9.56395	2.08e-40
SNORD57	9.56302	4.41e-23
SNORD35A	9.56226	4.55e-21
HIST1H4C	9.5601	1.59e-10
SNORA2A	9.55977	2.86e-05
HIST1H2BK	9.55089	2.41e-39
NEDD8-MDP1	9.55088	1.83e-47
MIR3064	9.54492	6.99e-21
ARL6IP4	9.54443	3.12e-39
CFAP126	9.54032	6.69e-14
MIR4721	9.5403	1.11e-21
BABAM1	9.536	6.89e-57
ZCRB1	9.53169	6.04e-45
SNORD50A	9.52794	2.3e-05
C1QC	9.52438	1.95e-37
SNORD35B	9.52434	1.14e-35
IGSF6	9.52168	1.27e-25
GLA	9.5155	1.01e-18
DHRS4	9.5074	4.16e-33
LSM7	9.49731	2.02e-35
CCL3	9.4823	1.42e-07
XBP1	9.48129	2.4e-13
SNORD65	9.4686	1.56e-16
MS4A6A	9.46576	4.94e-19
LUZP6	9.46192	7.54e-32
ATP6V1F	9.4568	2.31e-16
SPECC1L	9.45206	5.86e-51
MYCBP2-AS1	9.45094	3.14e-35
UBE2F	9.43202	1.1e-26
UBE2V1	9.43127	4.26e-28
GPS2	9.4222	2.75e-54
SNORD73A	9.41317	7.73e-29
SNORD21	9.41061	0.000424395
SNORD81	9.40852	1.43e-16
SNORD87	9.40666	2.81e-16
HIST1H2BL	9.39983	1.34e-24
ZNF736	9.38468	3.35e-09
TRIM22	9.37505	1.47e-08
SNORD1A	9.37157	3.25e-27
COMMD3	9.37113	9.91e-31
TSNAX	9.31915	1.41e-29
SCARNA20	9.31551	1.27e-14
MIR1825	9.31433	1.82e-24
PRH1-PRR4	9.31414	1.21e-05
CSF2RA	9.30644	5.49e-05
HLA-DRB1	9.3014	4.05e-39
MIR616	9.29809	7.45e-09
GSTK1	9.29668	7e-29
SNORD30	9.28814	9.62e-15
ZNF780A	9.27282	6.42e-38
FAM133DP	9.26714	1.25e-48
ARF5	9.26596	1.4e-33
MRPS24	9.25695	6.82e-34
WIPF1	9.25006	1.41e-13
ZNF587	9.24047	2.28e-25
KRT13	9.23657	1.16e-55
RPSAP58	9.22832	4.96e-20
SNORD78	9.21647	3.32e-24
IRF9	9.21296	5.65e-25
ST20	9.21213	2.75e-13
LPAR6	9.20814	4.17e-11
VIM-AS1	9.20476	4.75e-38
CDK11A	9.20467	7.24e-31
SNORD31	9.20457	4.12e-25
EIF4ENIF1	9.1999	3.4e-37
DHRS7	9.19362	2.9e-32
SMIM7	9.19224	9.94e-48
FLCN	9.19046	4.83e-27
PIGY	9.18385	6.06e-24
PYURF	9.18385	6.06e-24
SNORD12	9.17663	0.0014894
SNORA33	9.16577	0.00245668
LXN	9.15789	6.41e-19
SNORD110	9.15497	8.05e-08
HTR2B	9.15438	2.5e-10
SNORA60	9.15365	0.00226081
SLC7A5P2	9.14315	2.72e-24
CCL4	9.14054	0.0003243
CHL1-AS1	9.1258	2.03e-09
SNORD108	9.12409	1.6e-24
DDT	9.11435	1.16e-45
TAS2R46	9.10864	3.68e-21
ZNF93	9.08421	9.4e-36
ARPC4	9.06606	3.54e-34
HIST1H3F	9.04283	4.68e-06
EEF1E1	9.03347	5.84e-26
NAV2-AS2	9.03228	2.64e-09
SNORA14A	9.02987	3.5e-05
ZNF512	9.02974	7.32e-33
RPS7	9.01425	2.97e-67
TBC1D3D	9.00701	1.44e-17
SNORD4A	8.98488	7.68e-20
SNORD4B	8.98355	5.2e-23
ZNF551	8.95921	7.81e-23
MYL2	8.95911	1.36e-56
ZNF552	8.95277	8.29e-21
EIF3C	8.94782	1.28e-23
ACTA2	8.93472	6.02e-69
RPL5	8.91832	2.02e-73
CKMT2	8.87439	2.39e-23
MIR644A	8.82046	3.92e-12
SNORA80A	8.80666	0.00084515
RPL23A	8.79505	4.56e-57
CYBB	8.79289	0.0377042
ACY1	8.78573	6.57e-20
ZNF419	8.74682	5.65e-20
ADH1B	8.73316	1.09e-51
TFAP2A-AS1	8.72717	1.19e-10
SNORD11	8.72489	3.57e-13
HIST1H2BI	8.71202	1.52e-06
SNORD9	8.70766	0.0152721
TBC1D3	8.70294	1.95e-17
TMX2-CTNND1	8.68066	1e-33
HIST1H2BE	8.65691	1.98e-07
SNHG10	8.65188	7.01e-35
PFKFB2	8.62694	5.59e-16
IER3IP1	8.62129	1.14e-32
CCL14	8.61962	0.00145008
TBC1D3I	8.61592	1.98e-17
RPS3A	8.6143	2.35e-46
SNORD116-13	8.61115	0.00063135
SNORA9	8.59754	0.0123635
SNORD60	8.58691	0.000393518
HIST1H4H	8.57071	2.12e-18
SNORA1	8.56189	0.000129818
SNORD69	8.53127	8.45e-22
ZNF750	8.52207	1.15e-11
FCGR3A	8.51712	0.0300756
HLA-DQB1	8.50282	3.47e-06
SCARNA18	8.49449	8.13e-05
FCGR2A	8.49088	5.68e-13
HIST1H3D	8.48961	5.75e-19
TAP1	8.4846	5.47e-07
ERAP2	8.47457	7.28e-11
PEX19	8.47292	9.35e-32
TMEM189-UBE2V1	8.45814	3.98e-40
SCARNA3	8.45407	3.76e-06
SNORD67	8.41893	5.32e-08
CD3D	8.41655	0.0062605
SNORA77	8.41349	7.37e-05
RPL36A-HNRNPH2	8.3799	1.54e-71
PLA2G2A	8.37668	0.00717468
SENP3-EIF4A1	8.36407	1.55e-64
HIST1H2BH	8.3604	0.000660761
HIST1H2AG	8.35223	2.3e-27
HLA-DRA	8.33329	1.37e-18
2024-09-04	8.30148	4.61e-10
HIST1H4D	8.29647	9.11e-05
RPS15A	8.26743	4.5e-53
RPL11	8.23649	8.83e-60
CEACAM1	8.23353	0.000599526
SNORD68	8.23087	0.00272109
REPIN1	8.17894	8.49e-13
HIST2H3D	8.15477	1.38e-11
NPIPB3	8.14147	2.43e-34
SCARNA11	8.13193	0.000747949
HIST1H2BM	8.12406	0.00212361
SNORD27	8.11288	5.99e-05
HIST1H2BD	8.09558	2.7e-42
CNPY2	8.08765	8.71e-66
LUM	8.08235	5.72e-17
HIST1H2BJ	8.03574	5.57e-32
SNORA13	8.03421	0.0366483
ENTPD1	8.00395	6.2e-12
CHKB-CPT1B	8.00118	7.95e-35
SNORD36C	7.97544	1.17e-09
NNMT	7.95466	0.00305648
SPP1	7.9412	0.00304147
NME2	7.9268	1.98e-41
HIST1H3B	7.92624	0.00433966
PLAC4	7.92275	1.52e-06
CXCL10	7.92187	0.00013376
SNORD83B	7.90401	0.000470039
GUSBP3	7.89512	6.92e-19
MAGEA12	7.87081	0.000670769
CRIP1	7.8692	1.57e-10
CD37	7.84334	4e-56
HYPK	7.82145	1.2e-30
PTPRC	7.81892	6.5e-13
KRT14	7.79377	6.44e-41
FABP5	7.73526	1.16e-42
CXCR4	7.70689	5.15e-06
RPL7	7.6996	1.63e-73
NBPF10	7.68905	5.42e-40
PRDX2	7.666	0.000233628
TAS2R43	7.66488	0.00305989
RPS27A	7.64267	8.76e-56
NPIPA5	7.64061	2.86e-25
SNORA2B	7.63612	3.75e-08
CARD16	7.61815	2e-08
SNORD93	7.60159	1.46e-05
DCN	7.59283	3.3e-18
SNORD28	7.58126	0.00334036
CSAG1	7.57494	0.0327209
LRRC37A2	7.56788	1.16e-15
SNORA44	7.55139	0.00657921
TMSB4X	7.53996	1.65e-45
SNORD24	7.53811	0.000633896
CXCL9	7.49088	5.37e-05
TMEM176B	7.49031	5.61e-33
UBB	7.48059	1.1e-52
RPSA	7.46995	1.75e-56
HEXA	7.45748	5.91e-36
NKTR	7.44025	1.25e-22
ARL6IP1	7.43573	2.6e-34
C3	7.43108	1e-11
MIR591	7.42791	5.45e-05
SNORA66	7.41971	0.0175032
CD3E	7.41064	1.95e-06
SNORD116-26	7.40344	0.042165
IRF8	7.40318	1.96e-07
GSTM2	7.39646	8.02e-07
VTRNA2-1	7.38365	0.0425746
CCDC144A	7.35457	0.000174432
COMMD3-BMI1	7.34438	6.82e-31
CFL1	7.34291	3.49e-30
RBM34	7.32294	2.88e-31
FLG2	7.31782	0.000138171
SERPING1	7.30965	8.61e-14
HIST2H2AB	7.30161	9.1e-12
SNORD92	7.29338	6.62e-06
SNORA15	7.28004	6.54e-08
MXRA5	7.26194	3.71e-11
STATH	7.21853	0.011373
SNORA5C	7.21391	4.18e-06
HIST1H2BG	7.20238	0.00105773
FAM20A	7.20112	7.23e-07
NBPF8	7.19988	1.32e-24
PMS2P5	7.19764	1.68e-25
GIMAP7	7.19266	0.00202353
OAS1	7.18697	7.09e-07
MTRNR2L8	7.17675	2.6e-14
FABP4	7.17093	0.000162841
APOD	7.14725	1.01e-14
NBPF25P	7.14717	1.88e-42
HIST1H1E	7.10068	2.23e-45
CD52	7.09713	0.0266331
RPS26	7.06904	3.14e-42
ATP1A1-AS1	7.03709	5.82e-40
SNORA79	7.02737	0.0047988
HIST1H3A	6.99462	0.000233386
MAGEA6	6.98212	0.0260124
ITGB3	6.97951	0.00534613
RPS11	6.96398	1.14e-53
ARPC3	6.95884	5.62e-59
PRB4	6.93549	0.000104951
CDK11B	6.93381	6.64e-24
MAGEA3	6.92346	0.0301707
HIST1H2AE	6.92092	0.00911085
SNORD46	6.91484	0.0463271
SNORD66	6.90929	0.0108871
RDH5	6.90675	2.85e-05
HIST1H3H	6.88848	7.05e-09
SNORA19	6.87449	8.95e-06
NPM1	6.8724	7.8e-54
HIST1H3I	6.86645	0.00750891
COL6A3	6.84146	1.04e-18
COX6A1	6.83111	1.42e-57
MIA-RAB4B	6.82225	1.12e-22
AGAP11	6.82149	0.000917011
RPS10-NUDT3	6.81711	1.27e-89
MCOLN3	6.80484	0.0371759
LCP2	6.80151	6.5e-18
AMY2B	6.77798	1.19e-06
UBA52	6.74518	1.47e-59
RPS20	6.72354	4.77e-55
ZFP91-CNTF	6.70402	2.23e-35
RPL19	6.67676	8.4e-42
SNORD83A	6.65258	0.00683652
HIST1H4L	6.63175	0.00023494
GOLGA6L5P	6.63041	4.29e-05
IL10RA	6.62435	0.0132355
FCER1G	6.60945	0.0276711
ZNF860	6.59798	0.00157222
NAA10	6.59476	7.78e-49
PMS2P4	6.58688	4.27e-29
FCGR1A	6.57924	0.0220501
RPL34	6.5766	5.05e-57
S100A8	6.56438	2.31e-05
GUSBP9	6.55633	9.33e-09
OR2A7	6.54966	0.0293175
HIST1H2BN	6.5356	6.35e-11
MYOT	6.52986	0.0010004
SNORD91B	6.50055	0.0162566
ATF7	6.49484	5.57e-40
CLN3	6.4911	3.42e-37
SLC40A1	6.48327	2.48e-10
SNORA41	6.48071	0.0232202
GBP5	6.45897	0.0295236
HIST1H2AC	6.43441	3.63e-45
SNX22	6.3982	4.07e-33
BIVM-ERCC5	6.38127	2.73e-26
TMEM110-MUSTN1	6.38086	9.41e-23
TUBA1C	6.3713	3.21e-53
CCL15-CCL14	6.36069	0.000293995
GALT	6.35452	2.14e-21
NBPF26	6.307	1.33e-31
CLEC2B	6.30661	1.53e-05
ILK	6.28231	2.58e-57
SNORD116-27	6.26088	0.0230988
SNORA38	6.26025	0.0229542
TTC14	6.22905	1.94e-41
CFI	6.22784	2.36e-10
SNORD116-25	6.21426	0.0451128
CFH	6.21197	0.000180859
HIST1H4A	6.19273	4.27e-09
GUSBP4	6.17562	3.68e-17
KRT5	6.17238	1.04e-08
CHKB	6.17016	2.59e-53
PRG4	6.16341	2.14e-09
B3GNT4	6.15616	8.8e-41
ZNF28	6.15463	2.52e-28
EFEMP1	6.11903	1.16e-06
HLA-DRB6	6.09288	0.0151351
RPL14	6.0915	2.69e-64
SNORA69	6.07759	0.015292
TTN	6.07177	0.00380641
PPIA	6.06041	1.05e-54
CXCL12	6.05896	2.07e-23
CHI3L1	6.03276	0.01206
HIST1H4F	6.00304	8.98e-06
CLN6	5.99755	3.55e-39
HIST1H2AB	5.98113	0.00735769
HIST1H3G	5.98075	0.00125458
COMP	5.95198	2.41e-05
RPL12	5.95139	1.93e-42
U2AF1	5.93362	2.52e-55
SRGAP2D	5.9028	9.33e-33
C1S	5.88809	3.63e-37
IFI27	5.85807	1.3e-09
LAPTM5	5.83428	0.0420827
SCARNA14	5.81439	0.0432669
PRB3	5.80709	0.00468696
RPL31	5.80138	7.19e-34
RPS25	5.79783	1.04e-55
CBWD2	5.79611	3.06e-56
ZNF664	5.77266	1.29e-32
URGCP-MRPS24	5.76779	8.77e-28
ARHGEF34P	5.76666	0.0136782
RPS29	5.74961	2.75e-40
RBP1	5.7441	0.0220501
A2M	5.72514	1.33e-22
NPIPB5	5.71665	4.12e-35
MIR664A	5.69088	0.00412687
SNORA36B	5.68547	0.0105253
CBWD1	5.68498	2.49e-26
HNRNPUL2-BSCL2	5.68042	1.06e-55
VCAN	5.66975	3.18e-29
CTHRC1	5.66873	1.27e-37
GNRHR2	5.66175	1.3e-18
GMFG	5.65444	2.95e-11
SNORA58	5.65307	0.0169675
MIR211	5.6496	0.0245705
HIST1H1B	5.64616	1.6e-07
VSIG4	5.64365	0.0386804
HIST1H2BB	5.63268	0.00685906
ABI3BP	5.63246	4.58e-68
ITGAX	5.62339	2.88e-09
NACA	5.59833	4.44e-10
ARHGDIB	5.57138	7.04e-57
SPDYE6	5.55753	2.27e-22
MIF-AS1	5.55091	4.04e-22
LGALS9	5.53636	9.21e-12
HIST2H2BE	5.52857	1.33e-42
CD74	5.50119	0.0375245
ZNF117	5.49052	3.52e-05
HIST1H1D	5.48291	0.000660539
HTN3	5.4606	0.0275131
PSMA1	5.45547	4.5e-47
ERCC5	5.4428	5.32e-26
APOC1	5.438	0.0280281
AK2	5.41949	6.2e-45
DES	5.39827	0.000890031
PRH2	5.35256	0.00392257
RPL37A	5.3276	1.71e-45
HERC2P2	5.3276	4.23e-05
ITGB2	5.32402	2.65e-42
TRIM51	5.32204	0.0293693
BGN	5.31451	1.4e-27
F13A1	5.31429	7.71e-05
STAG3L5P-PVRIG2P-PILRB	5.28862	3.25e-20
ADAM28	5.28103	0.0111498
RMDN1	5.26211	1.1e-26
RPL23	5.22001	1.49e-40
TNNT3	5.18298	0.0207141
NDUFA1	5.1825	3.43e-46
OR2A1	5.17907	0.0102915
OR2A42	5.17907	0.0102915
DPM1	5.17459	4.17e-54
PRKAR1A	5.16884	3.85e-35
SCARNA23	5.16516	0.0215397
SAMD9	5.16493	1.49e-12
FRG1	5.16079	3.85e-42
GTF2H2C	5.1568	4.27e-48
GBP3	5.15243	2.87e-26
BLNK	5.14943	6.42e-06
CBWD5	5.12563	1.63e-12
NDUFB1	5.12053	7.63e-44
NPIPB4	5.11529	1.17e-30
TLDC2	5.10305	6.55e-07
RPS6	5.10254	1.07e-33
THOC7	5.0911	1.43e-43
RPL35	5.08331	4.2e-41
PRH1	5.08103	0.00130533
ARHGAP19-SLIT1	5.06657	8.67e-11
SNORD55	5.06168	0.0214714
ZNF92	5.05655	4.74e-27
ZNF253	5.05379	1.3e-15
SPDYE5	5.05248	6.48e-21
PRB2	5.0446	0.0270952
SNORA71E	5.02131	0.0196509
BRIX1	5.01473	7.54e-55
DCTN6	5.00862	1.51e-30
VWF	5.00547	1.05e-54
PSMC2	5.00246	1.1e-25

## Sheet: Table S8
Table S8. List of genes of the IFN-γ signaling pathway.
Gene	Gene name
AAAS	achalasia, adrenocortical insufficiency, alacrimia
ADAR	adenosine deaminase, RNA-specific
ARIH1	ariadne RBR E3 ubiquitin protein ligase 1
B2M	beta-2-microglobulin
BST2	bone marrow stromal cell antigen 2
CAMK2A	calcium/calmodulin-dependent protein kinase II alpha
CAMK2B	calcium/calmodulin-dependent protein kinase II beta
CAMK2D	calcium/calmodulin-dependent protein kinase II delta
CAMK2G	calcium/calmodulin-dependent protein kinase II gamma
CD44	CD44 molecule (Indian blood group)
CIITA	class II, major histocompatibility complex, transactivator
DDX58	DEAD (Asp-Glu-Ala-Asp) box polypeptide 58
EGR1	early growth response 1
EIF2AK2	eukaryotic translation initiation factor 2-alpha kinase 2
EIF4A1	eukaryotic translation initiation factor 4A1
EIF4A2	eukaryotic translation initiation factor 4A2
EIF4A3	eukaryotic translation initiation factor 4A3
EIF4E	eukaryotic translation initiation factor 4E
EIF4E2	eukaryotic translation initiation factor 4E family member 2
EIF4E3	eukaryotic translation initiation factor 4E family member 3
EIF4G1	eukaryotic translation initiation factor 4 gamma, 1
EIF4G2	eukaryotic translation initiation factor 4 gamma, 2
EIF4G3	eukaryotic translation initiation factor 4 gamma, 3
FCGR1A	Fc fragment of IgG, high affinity Ia, receptor (CD64)
FCGR1B	Fc fragment of IgG, high affinity Ib, receptor (CD64)
FLNB	filamin B, beta
GBP1	guanylate binding protein 1, interferon-inducible
GBP2	guanylate binding protein 2, interferon-inducible
GBP3	guanylate binding protein 3
GBP4	guanylate binding protein 4
GBP5	guanylate binding protein 5
GBP6	guanylate binding protein family, member 6
GBP7	guanylate binding protein 7
HERC5	HECT and RLD domain containing E3 ubiquitin protein ligase 5
HLA-A	major histocompatibility complex, class I, A
HLA-B	major histocompatibility complex, class I, B
HLA-C	major histocompatibility complex, class I, C
HLA-DPA1	major histocompatibility complex, class II, DP alpha 1
HLA-DPB1	major histocompatibility complex, class II, DP beta 1
HLA-DQA1	major histocompatibility complex, class II, DQ alpha 1
HLA-DQA2	major histocompatibility complex, class II, DQ alpha 2
HLA-DQB1	major histocompatibility complex, class II, DQ beta 1
HLA-DQB2	major histocompatibility complex, class II, DQ beta 2
HLA-DRA	major histocompatibility complex, class II, DR alpha
HLA-DRB1	major histocompatibility complex, class II, DR beta 1
HLA-DRB3	major histocompatibility complex, class II, DR beta 3
HLA-DRB4	major histocompatibility complex, class II, DR beta 4
HLA-DRB5	major histocompatibility complex, class II, DR beta 5
HLA-E	major histocompatibility complex, class I, E
HLA-F	major histocompatibility complex, class I, F
HLA-G	major histocompatibility complex, class I, G
ICAM1	intercellular adhesion molecule 1
IFI27	interferon, alpha-inducible protein 27
IFI30	interferon, gamma-inducible protein 30
IFI35	interferon-induced protein 35
IFI6	interferon, alpha-inducible protein 6
IFIT1	interferon-induced protein with tetratricopeptide repeats 1
IFIT2	interferon-induced protein with tetratricopeptide repeats 2
IFIT3	interferon-induced protein with tetratricopeptide repeats 3
IFITM1	interferon induced transmembrane protein 1
IFITM2	interferon induced transmembrane protein 2
IFITM3	interferon induced transmembrane protein 3
IFNA1	interferon, alpha 1
IFNA10	interferon, alpha 10
IFNA14	interferon, alpha 14
IFNA16	interferon, alpha 16
IFNA17	interferon, alpha 17
IFNA2	interferon, alpha 2
IFNA21	interferon, alpha 21
IFNA4	interferon, alpha 4
IFNA5	interferon, alpha 5
IFNA6	interferon, alpha 6
IFNA7	interferon, alpha 7
IFNA8	interferon, alpha 8
IFNAR1	interferon (alpha, beta and omega) receptor 1
IFNAR2	interferon (alpha, beta and omega) receptor 2
IFNB1	interferon, beta 1, fibroblast
IFNG	interferon, gamma
IFNGR1	interferon gamma receptor 1
IFNGR2	interferon gamma receptor 2 (interferon gamma transducer 1)
IP6K2	inositol hexakisphosphate kinase 2
IRF1	interferon regulatory factor 1
IRF2	interferon regulatory factor 2
IRF3	interferon regulatory factor 3
IRF4	interferon regulatory factor 4
IRF5	interferon regulatory factor 5
IRF6	interferon regulatory factor 6
IRF7	interferon regulatory factor 7
IRF8	interferon regulatory factor 8
IRF9	interferon regulatory factor 9
ISG15	ISG15 ubiquitin-like modifier
ISG20	interferon stimulated exonuclease gene 20kDa
JAK1	Janus kinase 1
JAK2	Janus kinase 2
KPNA1	karyopherin alpha 1 (importin alpha 5)
KPNA2	karyopherin alpha 2 (RAG cohort 1, importin alpha 1)
KPNA3	karyopherin alpha 3 (importin alpha 4)
KPNA4	karyopherin alpha 4 (importin alpha 3)
KPNA5	karyopherin alpha 5 (importin alpha 6)
KPNA7	karyopherin alpha 7 (importin alpha 8)
KPNB1	karyopherin (importin) beta 1
MAPK3	mitogen-activated protein kinase 3
MID1	midline 1
MT2A	metallothionein 2A
MX1	MX dynamin-like GTPase 1
MX2	MX dynamin-like GTPase 2
NCAM1	neural cell adhesion molecule 1
NEDD4	neural precursor cell expressed, developmentally down-regulated 4, E3 ubiquitin protein ligase
NUP107	nucleoporin 107kDa
NUP133	nucleoporin 133kDa
NUP153	nucleoporin 153kDa
NUP155	nucleoporin 155kDa
NUP160	nucleoporin 160kDa
NUP188	nucleoporin 188kDa
NUP205	nucleoporin 205kDa
NUP210	nucleoporin 210kDa
NUP214	nucleoporin 214kDa
NUP35	nucleoporin 35kDa
NUP37	nucleoporin 37kDa
NUP43	nucleoporin 43kDa
NUP50	nucleoporin 50kDa
NUP54	nucleoporin 54kDa
NUP62	nucleoporin 62kDa
NUP85	nucleoporin 85kDa
NUP88	nucleoporin 88kDa
NUP93	nucleoporin 93kDa
NUP98	nucleoporin 98kDa
NUPL1	nucleoporin like 1
NUPL2	nucleoporin like 2
OAS1	2'-5'-oligoadenylate synthetase 1, 40/46kDa
OAS2	2'-5'-oligoadenylate synthetase 2, 69/71kDa
OAS3	2'-5'-oligoadenylate synthetase 3, 100kDa
OASL	2'-5'-oligoadenylate synthetase-like
PIAS1	protein inhibitor of activated STAT, 1
PIN1	peptidylprolyl cis/trans isomerase, NIMA-interacting 1
PLCG1	phospholipase C, gamma 1
PML	promyelocytic leukemia
POM121	POM121 transmembrane nucleoporin
PPM1B	protein phosphatase, Mg2+/Mn2+ dependent, 1B
PRKCD	protein kinase C, delta
PSMB8	proteasome (prosome, macropain) subunit, beta type, 8
PTAFR	platelet-activating factor receptor
PTPN1	protein tyrosine phosphatase, non-receptor type 1
PTPN11	protein tyrosine phosphatase, non-receptor type 11
PTPN2	protein tyrosine phosphatase, non-receptor type 2
PTPN6	protein tyrosine phosphatase, non-receptor type 6
RAE1	ribonucleic acid export 1
RANBP2	RAN binding protein 2
RNASEL	ribonuclease L (2',5'-oligoisoadenylate synthetase-dependent)
RPS27A	ribosomal protein S27a
RSAD2	radical S-adenosyl methionine domain containing 2
SAMHD1	SAM domain and HD domain 1
SEH1L	SEH1-like (S. cerevisiae)
SOCS1	suppressor of cytokine signaling 1
SOCS3	suppressor of cytokine signaling 3
SP100	SP100 nuclear antigen
STAT1	signal transducer and activator of transcription 1, 91kDa
STAT2	signal transducer and activator of transcription 2, 113kDa
SUMO1	small ubiquitin-like modifier 1
TPR	translocated promoter region, nuclear basket protein
TRIM10	tripartite motif containing 10
TRIM14	tripartite motif containing 14
TRIM17	tripartite motif containing 17
TRIM2	tripartite motif containing 2
TRIM21	tripartite motif containing 21
TRIM22	tripartite motif containing 22
TRIM25	tripartite motif containing 25
TRIM26	tripartite motif containing 26
TRIM29	tripartite motif containing 29
TRIM3	tripartite motif containing 3
TRIM31	tripartite motif containing 31
TRIM34	tripartite motif containing 34
TRIM35	tripartite motif containing 35
TRIM38	tripartite motif containing 38
TRIM45	tripartite motif containing 45
TRIM46	tripartite motif containing 46
TRIM48	tripartite motif containing 48
TRIM5	tripartite motif containing 5
TRIM6	tripartite motif containing 6
TRIM62	tripartite motif containing 62
TRIM68	tripartite motif containing 68
TRIM8	tripartite motif containing 8
TYK2	tyrosine kinase 2
UBA52	ubiquitin A-52 residue ribosomal protein fusion product 1
UBA7	ubiquitin-like modifier activating enzyme 7
UBB	ubiquitin B
UBC	ubiquitin C
UBE2E1	ubiquitin-conjugating enzyme E2E 1
UBE2L6	ubiquitin-conjugating enzyme E2L 6
UBE2N	ubiquitin-conjugating enzyme E2N
USP18	ubiquitin specific peptidase 18
USP41	ubiquitin specific peptidase 41
VCAM1	vascular cell adhesion molecule 1
XAF1	XIAP associated factor 1

## Sheet: Table S9
Table S9. DEGs in LNM- vs LNM+ using targeted RNA-Seq that belongs to the IFN-γ signaling pathway.
Gene	Log2FC	Adjusted p-value
FCGR1A	3.82	8.57e-09
IFI6	2.34	2.14e-06
IFI27	1.68	0.000178091
STAT1	1.53	9.29e-05
IFI30	1.44	0.000268
STAT2	1.28	2.62e-05
CD44	1.24	0.0013
GBP1	1.23	0.0035
UBB	1.2	7.57e-05
BST2	1.18	0.0068
KPNA2	1.18	0.000662
ISG15	1.1	0.0095
HLA-C	1.07	0.0285
EGR1	-1.16	0.003

## Sheet: Table S10
Table S10. DEGs in normal melanocytes cells vs. MM tumor cells after RNA-Seq data deconvolution analysis that belongs to the IFN-γ signaling pathway.
Gene	Log2FC	Adjusted p-value
IFITM3	12.4	1.23e-26
EIF4A1	12.06	2.67e-78
EIF4G1	12.04	7.21e-61
HLA-B	11.45	5.77e-07
NUP62	10.83	1.81e-53
HLA-DRB5	10.37	5.73e-34
IFI30	10.36	7.52e-57
HLA-DQA1	10.35	1.37e-34
IFITM1	10.14	4.41e-08
TRIM22	9.38	1.47e-08
HLA-DRB1	9.3	4.05e-39
IRF9	9.21	5.65e-25
HLA-DQB1	8.5	3.47e-06
HLA-DRA	8.33	1.37e-18
RPS27A	7.64	8.76e-56
UBB	7.48	1.1e-52
IRF8	7.4	1.96e-07
OAS1	7.19	7.09e-07
UBA52	6.75	1.47e-59
FCGR1A	6.58	0.0220501
GBP5	6.46	0.0295236
IFI27	5.86	1.3e-09
GBP3	5.15	2.87e-26

[truncated: 1 more sheets: Table S11]
